# Supplementary material for: Single-Cell Transcriptomics on PRPF31-Mutated Retinal Organoids Reveal Early Müller Glial Activation and Progressive Photoreceptor Degeneration
Source: Biomedicines. 2025 Dec 24;14(1):45. doi: 10.3390/biomedicines14010045 (PMC12837672; doi:10.3390/biomedicines14010045)
Supplement: Supplementary file 1 [file biomedicines-14-00045-s001.zip]

Archive with 1 entries (1 files):
- biomedicines-4021598-supplementary.pdf
